# Supplementary material for: Using Videos to Teach Medical Learners How to Address Common Breastfeeding Problems
Source: MedEdPORTAL. 2021 Apr 1;17:11136. doi: 10.15766/mep_2374-8265.11136 (PMC8015641; doi:10.15766/mep_2374-8265.11136)
Supplement: Supplementary file 1 — Instructor Guide.docxBABA Test.docxKnowledge Test.docxSore Nipples Checklist.docxJaundice Checklist.docxPerceived Low Milk Supply Checklist.docxSore Nipples.mp4Jaundice.mp4Perceived Low Milk Supply.mp4Knowledge Test Answers.docxSore Nipples Checklist Answers.pdfJaundice Checklist Answers.pdfPerceived Low Milk Supply Checklist Answers.pdf [file mep_2374-8265.11136-s001.zip]

Archive with 14 entries (14 files):
- A. Instructor Guide.docx
- B. BABA Test.docx
- C. Knowledge Test.docx
- D. Sore Nipples Checklist.DOCX
- E. Jaundice Checklist.DOCX
- F. Perceived Low Milk Supply Checklist.DOCX
- G. Sore Nipples.mp4
- H. Jaundice.mp4
- I. Perceived Low Milk Supply.mp4
- J. Knowledge Test Answers.docx
- K. Sore Nipples Checklist Answers.pdf
- L. Jaundice Checklist Answers.pdf
- M. Perceived Low Milk Supply Checklist Answers.pdf
- _Educational_Summary_Report_11136.pdf
